# Supplementary material for: Ultraviolet inflorescence cues enhance attractiveness of inflorescence odour to Culex pipiens mosquitoes
Source: PLoS One. 2019 Jun 4;14(6):e0217484. doi: 10.1371/journal.pone.0217484 (PMC6548384; doi:10.1371/journal.pone.0217484)
Supplement: S1 Dataset — (XLSX) [file pone.0217484.s003.xlsx]

## Sheet: Experiment 1
Visual + Olfactory	Olfactory (visual occluded)	Total Responders
11	6	17
14	13	27
14	15	29
9	8	17
17	10	27
7	4	11
6	5	11
15	13	28
9	10	19
11	7	18
9	9	18
9	6	15
19	3	22
7	8	15
11	3	14
6	11	17
4	7	11
13	3	16
4	1	5
9	10	19

## Sheet: Experiment 2
Visual + Olfactory	Olfactory (visual occluded)	Total Responders
9	6	15
7	5	12
3	5	8
17	8	25
2	3	5
2	2	4
2	1	3
4	4	8
2	0	2
2	3	5
11	1	12
3	4	7
9	4	13
24	3	27
2	1	3
1	0	1
15	1	16
2	0	2
1	5	6
2	3	5

## Sheet: Experiment 3
Visual + Olfactory	Olfactory (visual occluded)	Total Responders
1	1	2
1	4	5
3	4	7
3	0	3
4	1	5
1	5	6
1	0	1
2	4	6
5	5	10
3	7	10
1	1	2
3	3	6
4	4	8
2	2	4
2	2	4
7	4	11
3	3	6
2	3	5
15	14	29
10	16	26

## Sheet: Experiment 4
Visual + Olfactory	Olfactory (visual occluded)	Total Responders
2	4	6
1	3	4
3	4	7
2	4	6
0	2	2
4	2	6
0	2	2
1	0	1
3	0	3
0	3	3
3	1	4
1	2	3
2	0	2
3	2	5
0	0	0
1	0	1
1	4	5
3	6	9
1	8	9
9	4	13

## Sheet: Experiment 5
Dark Hawkweed	Bullseye Hawkweed	Total Responders
3	5	8
3	8	11
3	3	6
5	5	10
9	14	23
26	3	29
15	5	20
9	5	14
19	8	27
22	7	29
7	5	12
6	3	9
17	2	19
7	3	10
11	3	14

## Sheet: Experiment 6
Yellow (UV Dark)	Yellow (UV Light)	Total Responders
14	8	22
15	9	24
15	2	17
18	14	32
4	3	7
7	4	11
8	2	10
3	6	9
4	3	7
15	9	24

## Sheet: Experiment 7
Black Disk	Yellow Disk (UV Dark)	Total Responders
10	5	15
20	4	24
10	4	14
4	3	7
2	6	8
7	7	14
11	7	18
8	4	12
12	8	20
4	0	4
0	2	2
4	10	14
